# Supplementary material for: Muscle Strength Training and Monitoring Device Based on Triboelectric Nanogenerator for Knee Joint Surgery
Source: Micromachines (Basel). 2025 Dec 6;16(12):1387. doi: 10.3390/mi16121387 (PMC12735041; doi:10.3390/mi16121387)
Supplement: Supplementary file 1 [file micromachines-16-01387-s001.zip]

Archive with 1 entries (1 files):
- micromachines-3979685-supplementary.pdf
